# Supplementary material for: Phenol-soluble modulin contributes to the dispersal of Staphylococcus epidermidis isolates from catheters
Source: Front Microbiol. 2022 Jul 25;13:934358. doi: 10.3389/fmicb.2022.934358 (PMC9358717; doi:10.3389/fmicb.2022.934358)
Supplement: Supplementary file 1 [file Table_1.xlsx]

## Sheet: Supplementary Table I
Supplementary Table I. All S. epidermidis isolates included in the study.
66 isolates from catheters (CA)
No	Sex (patient)	years(patient)	Strain name	MLST	Sources	Medication History of Patient	agrC	agrA
1	f	41	p219	ST454	Central Venous Catheter	Sulperazon
2	f	50	p325	ST59	Central Venous Catheter	\
3	m	1	p316-2	ST218	Central Venous Catheter	Sulperazon
4	f	63	p371	ST54	Central Venous Catheter	\
5	f	62	P406	ST89	Central Venous Catheter	Levofloxacin
6	m	54	p278	ST2	Central Venous Catheter	Vancomycin	\	\
7	f	63	p420	ST20	Central Venous Catheter	Imipenem
8	f	37	p501	ST210	Central Venous Catheter	Tertiary-generation cephalosporin
9	m	64	p550	ST210	Central Venous Catheter	Amikacin
10	f	1	p930	ST2	Central Venous Catheter	\	\	\
11	m	85	p1418-1	ST59	Central Venous Catheter	Vancomycin
12	f	5	p1589	ST2	Central Venous Catheter	\	\	\
13	f	31	p1336	ST218	Central Venous Catheter	Imipenem
15	m	72	p1416-1	ST59	Central Venous Catheter	\
16	m	64	p1550-2	ST59	Central Venous Catheter	Vancomycin
17	f	46	p1577	ST66	Central Venous Catheter	\
18	m	63	p3396-3_x001E_	ST2	Central Venous Catheter	\	\	\
19	m	53	p1485	ST2	Central Venous Catheter	\	\	\
20	f	77	p1517	ST2	Central Venous Catheter	Ceftazidime/Moxifloxacin	\	c487t(stop codon)
21	m	58	p1403	ST2	Central Venous Catheter	Imipenem	\	\
22	m	27	p1710	ST73	Central Venous Catheter	\
23	f	90	p1726	ST20	Central Venous Catheter	\
24	m	73	p1797	ST20	Central Venous Catheter	Cefepime
25	f	56	p1845-1	ST59	Central Venous Catheter	\
26	f	31	p2088	ST2	Central Venous Catheter	\	\	\
27	m	0	P2112	ST227	Jugular canal	Vancomycin
28	m	35	P2170	ST2	Catheter	Meropenem	\	\
29	m	67	P2206	ST179	PICC tube	\
30	m	75	P2214	ST85	Jugular canal	Meropenem
31	m	34	P2253	ST210	Catheter	\
32	m	21	P-SE1	ST59	Catheter	\
33	m	63	P-SE2	ST59	Catheter	\
34	m	38	p2676	ST2	Jugular canal	Vancomycin	\	\
35	m	69	p2682	ST20	Jugular canal	\
36	m	0	p2739	ST2	Jugular canal	\	\	\
37	m	0	p2823	ST2	Jugular canal	\	\	\
38	m	29	p2838	ST2	Jugular canal	\	\	c487t(stop codon)
39	f	12	p2884	ST2	Jugular canal	\	\	\
40	f	25	p2883	89	Catheter	\
41	f	53	p2966	ST59	Jugular canal	Vancomycin
42	m	57	p3072	ST2	Jugular canal	\	\	\
43	m	0	p3029	ST22	Jugular canal	\
44	f	59	p2608	ST2	Catheter	Vancomycin	\	\
45	m	32	p3076	ST59	Jugular canal	\
46	m	66	P-SE3	ST2	Catheter	\	\	\
47	f	59	p2893	ST2	Jugular canal	\	\	\
48	m	34	p3416	ST2	Deep Venous Cetheterization	\	\	\
49	f	0	p3423	ST20	Jugular canal	Telicoplanin
50	m	40	p3446	ST86	Catheter	\
51	m	60	p3451	ST59	Catheter	\
52	f	1	p3462	ST2	Deep Venous Cetheterization	\	\	\
53	m	65	p3488	ST59	Deep Venous Cetheterization	\
54	m	67	P-SE4	ST5	Jugular canal	\
56	m	70	p3747	ST59	Catheter	\
57	m	48	p3776	ST16	Deep Venous Cetheterization	\
58	f	78	p3785	ST252	Deep Venous Cetheterization	\
59	f	69	p3789	ST805	Deep Venous Cetheterization	\
60	m	47	p3806	ST252	Deep Venous Cetheterization	\
61	m	70	p3805	ST89	Catheter	\
62	m	35	p3811	ST2	Catheter	\	\	\
63	m	39	p3817	ST59	Jugular canal	\
64	m	47	p3819	ST2	Deep Venous Cetheterization	\	\	\
65	f	72	p3833	ST152	Deep Venous Cetheterization	\
66	m	70	p3902	ST5	Deep Venous Cetheterization	\
214	m	70	p2529	ST5	Catheter	\
225	m	73	p3519	ST210	Deep Venous Cetheterization	\
48 isolates from sterile body fluids (BF)
No	Sex (patient)	years(patient)	Strain name	MLST	Sources	Medication History of Patient	agrC	agrA
101	m	77	p3172	ST83	blood	\
102	m	61	p3415	ST189	blood	\
103	m	66	p3420	ST89	blood	Vancomycin
104	f	58	p3422	ST59	abdominal fluid	\
105	f	0	p3437	ST2	abdominal fluid	Vancomycin	\	g386t (S123I)
106	m	42	P-SE5	ST152	blood	\
107	f	60	P-SE6	ST59	pleural fluid	\
108	m	15	p3482	ST57	CSF	Vancomycin
109	f	27	p3521	ST20	blood	Vancomycin
110	m	63	p3559	ST844	pleural fluid	Cefepime
111	f	84	p3609	ST179	blood	\
112	m	81	p3636	ST5	abdominal fluid	\
113	f	77	p3722	ST6	CSF	\
114	f	69	p3780	ST130	blood	\
115	m	80	p3822	ST96	blood	\
116	m	67	p566	ST227	blood	\
117	f	67	p636-1	ST2	blood	\	\	\
118	m	71	p658	ST2	blood	\	\	\
119	m	24	p961	ST235	blood	Vancomycin
120	m	56	p1025	ST69	blood	\
121	m	89	p1080	ST20	drainage	Telicoplanin
122	f	65	P1117	ST2	drainage	\	\	\
123	m	34	p1272	ST227	blood	Telicoplanin
124	f	65	p1354	ST325	drainage	\
125	m	31	p1368-1	ST59	blood	\
126	m	81	P1373-1	ST218	blood	\
127	m	59	p1438	ST2	drainage	\	\	\
128	m	64	p1466	ST2	drainage	\	g172t (V58P), g355a (V119I), a784g (N262D), a790c (N264H), g1063a (D355N), g1071t (G357D)	g55a (A19T)
129	f	37	p1494	ST2	blood	Vancomycin	\	\
130	f	87	P1676-1	ST2	blood	\	\	\
131	m	56	p1693	ST878	drainage	Vancomycin
133	m	31	p1875	ST193	bile	\
134	m	57	p1879	ST6	abdominal fluid	\
135	m	54	p2153	ST6	abdominal fluid	\
136	f	72	p2408	ST173	abdominal fluid	\
138	f	65	p1849	ST20	abdominal fluid	\
139	m	18	p2425	ST801	CSF	Vancomycin
140	f	87	p2589	ST756	abdominal fluid	Vancomycin
141	m	66	p2802	ST59	CSF	\
142	f	24	p2950	ST20	abdominal fluid	\
143	m	55	p3020	ST204	abdominal fluid	\
215	m	70	p2534	ST5	blood	Telicoplanin
216	m	52	p2216	ST20	blood	Tigecycline
217	m	51	p2241	ST59	blood	\
219	f	1	p3468	ST2	blood	\
221	f	66	p3443	ST819	blood	Vancomycin	\	\
227	m	52	p2174	ST130	blood	\
228	m	62	p3261	ST337	blood	\

## Sheet: Sheet1
CA			SBF			TOTAL
ST2	22	33.3333	ST2	9	18.75	ST2	31	27.193
ST59	13	19.697	ST59	5	10.4167	ST59	18	15.7895
ST20	5	7.57576	ST20	5	10.4167	ST20	10	8.77193
ST5	3	4.54545	ST5	2	4.16667	ST5	5	4.38596
ST210	4	6.06061	ST210	0	0	ST210	4	3.50877
ST89	3	4.54545	ST89	1	2.08333	ST89	4	3.50877
ST6	0	0	ST6	3	6.25	ST6	3	2.63158
ST218	2	3.0303	ST218	1	2.08333	ST218	3	2.63158
ST227	1	1.51515	ST227	2	4.16667	ST227	3	2.63158
ST130	0	0	ST130	2	4.16667	ST130	2	1.75439
ST252	2	3.0303	ST252	0	0	ST252	2	1.75439
others	11	16.6667	others	18	37.5	others	29	25.4386
	66	100	0	48	100	0	114	100
ST152	1	1.51515	ST152	1	2.08333
ST16	1	1.51515	ST173	1	2.08333
ST179	1	1.51515	ST179	1	2.08333
ST454	1	1.51515	ST189	1	2.08333
ST22	1	1.51515	ST193	1	2.08333
ST66	1	1.51515	ST204	1	2.08333
ST73	1	1.51515	ST235	1	2.08333
ST805	1	1.51515	ST325	1	2.08333
ST85	1	1.51515	ST337	1	2.08333
ST86	1	1.51515	ST57	1	2.08333
ST54	1	1.51515	ST69	1	2.08333
			ST756	1	2.08333
			ST801	1	2.08333
			ST819	1	2.08333
			ST83	1	2.08333
			ST844	1	2.08333
			ST878	1	2.08333
			ST96	1	2.08333
