# Supplementary material for: Phenol-soluble modulin contributes to the dispersal of Staphylococcus epidermidis isolates from catheters
Source: Front Microbiol. 2022 Jul 25;13:934358. doi: 10.3389/fmicb.2022.934358 (PMC9358717; doi:10.3389/fmicb.2022.934358)
Supplement: Supplementary file 2 [file Table_2.xlsx]

## Sheet: Sheet1
Supplementary Table 2. Oligonucleotides used in this study
Name	Sequence (5’ à 3’)	Target
arcC-F	TGTGATGAGCACGCTACCGTTAG	For MLST
arcC-R	TCCAAGTAAACCCATCGGTCTG	For MLST
aroE-F	CATTGGATTACCTCTTTGTTCAGC	For MLST
aroE-R	CAAGCGAAATCTGTTGGGG	For MLST
gtr-F	CAGCCAATTCTTTTATGACTTTT	For MLST
gtr-R	GTGATTAAAGGTATTGATTTGAAT	For MLST
mutS-F	GATATAAGAATAAGGGTTGTGAA	For MLST
mutS-R	GTAATCGTCTCAGTTATCATGTT	For MLST
pyr-F	GTTACTAATACTTTTGCTGTGTTT	For MLST
pyr-R	GTAGAATGTAAAGAGACTAAAATGAA	For MLST
tpi-F	ATCCAATTAGACGCTTTAGTAAC	For MLST
tpi-R	TTAATGATGCGCCACCTACA	For MLST
yqiL-F	CACGCATAGTATTAGCTGAAG	For MLST
yqiL-R	CTAATGCCTTCATCTTGAGAAATAA	For MLST
atlE-F	GATGGATTGCTGCTAAGGATTT	For RT-PCR
atlE-R	TATCGGTTTGCTTTTGTTGG	For RT-PCR
aap-F	GCAGGCATGCTTAATAAGGAC	For RT-PCR
aap-R	AGAACCTACAACTTCAGAACC	For RT-PCR
icaB-F	GAAACAGGCTTATGGGACTTTG	For RT-PCR
icaB-R	CAAGTGCGCGTTCATTTTT	For RT-PCR
RNAIII-F	ACTAAATCACCGATTGTAGAAATGATATCT	For RT-PCR
RNAIII-R	ATTTGCTTAATCTAGTCGAGTGAATGTTA	For RT-PCR
psmα-F	TGGCAGATGTAATCGCTAAAA	For RT-PCR
psmα-R	TTGATCAATTAAGCCTTTAACAA	For RT-PCR
psmβ-F	GATTCTGTATCAGTGCTCCAATCTTC	For RT-PCR
psmβ-R	GAATATATTGTGAATAAATGCAC	For RT-PCR
psmε-F	CAACGATTGCTGAGAAATGCACG	For RT-PCR
psmε-R	GGAATAGTATTTAACTTATTATGAG	For RT-PCR
psmδ-F	ATGGCAGATGTAATCGCTAAAATTG	For RT-PCR
psmδ-R	CTGGGTGGCAACAATGAGTGAAAG	For RT-PCR
gyrB-F	TGACGAGGCATTAGCAGGTT	For RT-PCR
gyrB-R	GTGAAGACCGCCAGATACTTT	For RT-PCR
fdh-F	ATAATGGTGATATTCATTCG	For PCR
fdh-R	CCGTATTAGTAAAAGTTCCA	For PCR
mecA-F	GAA ATG ACT GAA CGT CCG AT	For PCR
mecA-R	GCG ATC AAT GTT ACC GTA GT	For PCR
icaB-F	GAAACAGGCTTATGGGACTTTG	For PCR
icaB-R	CAAGTGCGCGTTCATTTTT	For PCR
IS256-R	TGA AAA GCG AAG AGA TTC AAA GC	For PCR
IS256-F	ATG TAG GTC CAT AAG AAC GGC	For PCR
aap-F	GCAGGCATGCTTAATAAGGAC	For PCR
aap-R	AGAACCTACAACTTCAGAACC	For PCR
atlE-F	GATGGATTGCTGCTAAGGATTT	For PCR
atlE-R	TATCGGTTTGCTTTTGTTGG	For PCR
